# Supplementary material for: Fungal and fungal-like diversity in marine sediments from the maritime Antarctic assessed using DNA metabarcoding
Source: Sci Rep. 2022 Dec 6;12:21044. doi: 10.1038/s41598-022-25310-2 (PMC9726857; doi:10.1038/s41598-022-25310-2)
Supplement: Supplementary file 5 — Supplementary Information 5. [file 41598_2022_25310_MOESM5_ESM.xlsx]

## Sheet: jVenn
Fungal and fungal-like diversity in marine sediments from the maritime Antarctic assessed using DNA metabarcoding
Mayanne Karla da Silva1, Láuren Machado Drumond de Souza1, Rosemary Vieira2, Arthur Ayres Neto2, Fabyano A. C. Lopes3, Fábio S. de Oliveira4, Peter Convey5,6,7, Micheline Carvalho-Silva8, Alysson Wagner Fernandes Duarte9, Paulo E. A. S. Câmara8 and Luiz Henrique Rosa1*
1Departamento de Microbiologia, Universidade Federal de Minas Gerais, Brazil
2Instituto de Geociências, Universidade Federal Fluminense, Rio de Janeiro, Brazil
3Laboratório de Microbiologia, Universidade Federal do Tocantins, Porto Nacional, Brazil
4Departamento de Geografia, Universidade Federal de Minas, Gerais, Minas Gerais, Brazil
5British Antarctic Survey, NERC, High Cross, Madingley Road, Cambridge CB3 0ET, United Kingdom
6Department of Zoology, University of Johannesburg, PO Box 524, Auckland Park 2006, South Africa
7Millennium Institute Biodiversity of Antarctic and Subantarctic Ecosystems (BASE), Las Palmeras 3425, Santiago, Chile
8Departamento de Botânica, Universidade de Brasília, Brasília, Brazil
9Laboratório de Microbiologia, Imunologia e Parasitologia, Universidade Federal de Alagoas, Arapiraca, Alagoas, Brazil
Supplementary Table S2. Shared fungal amplicon sequence variants (ASVs) detected in deep sea sediment sampled at Walker Bay (at 52 m depth), Whalers Bay (151 m) and sea strait between Robert and Greenwich Islands (404 m depth) at South Shetland Islands, maritime Antarctica.
Marine sediments (depth in m)/fungal taxa
52 m	151 m	404 m	52 m|151 m	52 m|404 m	52 m|151 m|404 m
Dactylonectria anthuriicola	Paraphaeosphaeria verruculosa	Ciliophora sp.	Talaromyces rubicundus	Glaciozyma sp.	Fungi sp. 1
Pseudeurotium sp.	Malassezia globosa	Mortierella sp.	Antarctomyces sp.	Agaricomycetes sp.	Fungi sp. 2
Glaciozyma litoralis	Cyberlindnera sp.	Trichoderma spirale	Thelebolus balaustiformis	Fusarium neocosmosporiellum	Pseudogymnoascus sp.
Didymosphaeriaceae sp.	Saccharomyces sp.	Mortierella humilis	Rhodotorula pacifica	Acremonium biseptum	Penicillium nalgiovense
Gigasporales sp.	Malassezia arunalokei	Fusicolla aquaeductuum	Malassezia sympodialis	Mortierella turficola	Neoascochyta paspali
Basidiomycota sp.	Candida homilentoma	Chaetothyriales sp. 1	Oidiodendron truncatum	Tolypocladium sp.	Aspergillaceae sp.
Hypocreales sp.	Penicillium catenatum	Gibberella tricincta		Helotiales sp. 1	Candida parapsilosis
Leucosporidiales sp. 1	Aureobasidium pullulans	Chaetothyriales sp. 2		Metschnikowia bicuspidata	Penicillium sp.
Rhodotorula diobovata	Cryptococcus neoformans	Ampelomyces quisqualis		Trichoderma sp.	Cladosporium sp.
Teichospora sp.	Pichia sp. 2	Clavaria sp.		Porosira sp.	Malassezia restricta
Monoblepharidales sp.	Toxicocladosporium sp.	Papiliotrema pseudoalba		Sordariomycetes sp.	Chaetoceros sp.
Didymellaceae sp.	Exobasidium sp.	Naganishia albida		Clathrosphaerina zalewskii	Microdochium phragmitis
Disciseda sp.	Glaciozyma antarctica	Leohumicola sp.		Chaetomiaceae sp.
Mortierella gamsii	Malassezia japonica	Xylonomycetes sp.		Coniochaeta sp.
Fungi sp. 3		Lipomyces starkeyi		Mortierella minutissima
Helotiales sp. 2		Betamyces sp.		Aspergillus thermomutatus
Rozellomycota sp.		Microbotryomycetes sp.
Malasseziaceae		Clavicipitaceae sp.
Psathyrellaceae sp.		Sporormiaceae sp.
Capnodiales sp.		Gorgomyces honrubiae
Leptosphaeria sclerotioides		Pseudeurotiaceae sp.
Venturia sp.		Magnaporthaceae sp.
Pleopassalora acaciae		Archaeorhizomyces sp.
Lycoperdaceae sp.		Cyberlindnera jadinii
Candida tropicalis		Peltaster fructicola
Verrucariaceae sp.		Bionectriaceae sp.
Acrodontium crateriforme		Pichia sp. 1
Goffeauzyma gastrica		Agaricus sp.
Sterigmatomyces halophilus		Hannaella sp.
Candida vespimorsuum		Penicillium melinii
Yamadazyma ubonensis
Aspergillus sp.
Oomycota sp.
Mycosphaerellaceae sp.
Tranzscheliella sp.
Penicillium coffeae
Saccharomycetales sp.
Strophariaceae sp.
Clavulinaceae sp.
Acaulium sp.
Cryptococcus sp.
Penicillium decumbens
Pseudocercospora sp.
Nigrospora sp.
Leucosporidiales sp. 2
Cutaneotrichosporon debeurmannianum
Pirella circinans
Spizellomycetales sp.
Chaetothyriales sp. 3
Mrakia_psychrophila
Galactomyces reessii
Punctularia atropurpurascens
Bigyra sp.
